# Supplementary material for: Transcriptional, post-transcriptional and chromatin-associated regulation of pri-miRNAs, pre-miRNAs and moRNAs
Source: Nucleic Acids Res. 2015 Dec 15;44(7):3070–81. doi: 10.1093/nar/gkv1354 (PMC4838339; doi:10.1093/nar/gkv1354)
Supplement: SUPPLEMENTARY DATA [file supp_gkv1354_nar-01433-h-2015-File010.xls]

## Sheet: List_of_ Tables
List of supplementary tables
Supplemental Table-S1	Description of the dataset analyzed and additional information about mapping.
Supplemental Table-S2	mir-9 pri-miRNA primers
Supplemental Table-S3	Meta data on pre-miRNAs analyzed
Supplemental Table S4	Human ESC pre-miRNA with enriched H3K4me3 peaks
Supplemental Table S5	CAGE detected Drosha processing sites

## Sheet: Table-S1
Supplemental Table S1: Description about dataset analyzed and additional information about mappin.
Processed data (CAGE-seq, RNA-seq and ChIP-seq) data can be viewed at UCSC browser at http://www.genome.ucsc.edu/goldenPath/customTracks/custTracks.html#Zebrafish
CAGE-seq (Raw data: SRA055273)
Stages	Sequenced reads	Uniquely aligned reads	% of aligned tags	Ctss	TCs
					(>= 0.5tpm)
Unfertilized egg	8442488	6855567	81.2	506536	30788
Fertilized egg	5961050	4699167	78.83	613644	31537
64 cells	6029044	4712173	78.16	621738	32380
512 cells	5564030	4373472	78.6	701425	38010
High	4762698	3898315	81.85	562230	33730
Oblong	5033040	3788306	75.27	588592	36897
Sphere/dome	5963287	4491782	75.32	589938	33529
Dome/30% epiboly	6136697	4447139	72.47	584421	34296
Shield	6028251	4533359	75.2	348989	58545
14 somites	10595217	8232564	77.77	1045177	31488
Prim6	10496825	8008694	76.3	906641	33522
Prim20	8889836	6966370	78.36	871895	33678
RNA-seq (Raw data: SRA055273)
Stages	Mapped Reads	%Mapped Reads
2-cells	36839844	77.53%
dome/30% epiboly	31048008	0.7487
14somites	39164020	70.41%
prim6	39622904	76.07%
ChIp-seq	Mapped Reads	% mapped	Accession-ID
H3K4me3 (512cells)	78578390	85.53	SRA097279
H3K4me3 (oblong)	57771524	78.62%	SRA097279
H3K4me3 (Dome/30%Epiboly)	161864194	80.52	SRA055273
H3K4me3 (Prim6)	75881036	0.826	SRA055273
H2A.Z (Dome/30%Epiboly)	214600749	84.16%	SRA097279
Pol2 (Dome/30%Epiboly)	86805088	76.57%	GSE44269
small RNA-seq (Raw data: GSE27722)
Stages	Mapped Reads	% mapped
256cells	3843301	88.09%
Prim6	5790467	80.51%

## Sheet: Table-S2
Supplemental Table S2: mir-9 pri-miRNA primers
probe	primers used	probe length
miR-9-1	GAGGCCCACAAGCGTTTAAT	978 bp
	CACAGCAAACAGCCAACAAC
miR-9-2	CACAACAACGCAAGAACTCG	480 bp
	TTACCGCTCTGAAATCCTTCC
miR-9-3	AATGCTGAGTTTTGCCACCT	726 bp
	TGCTGCGGAAAATAACACAA
miR-9-4	GCCCCGTAGACCTTGAGATT	822 bp
	CATGCTTAGGAGGAGGACCA
miR-9-5 probe 1	TGTGGCATTACCGATCTCCT	874 bp
	CCCGCGAGCTATGAGAAATA
miR-9-5 probe 2	GCAGACAAATAGGTTATGGGAAA	633 bp
	AAGCAGGTTGAGAAGTTGGAC
miR-9-6	GAGAGACAACATCGCATCCA	1004 bp
	TCAAACATAGCAGGATAGGGTCT
miR-9-7 probe 1	AGAAAGTGCGCGTGTATGTG	802 bp
	TGTTTACAGCCGACAGAAATG
miR-9-7 probe 2	CACCAGACCGCAGACAAAC	527 bp
	GAAACCCTCTAAGCAAAATACAGC
	5' RACE primers
gene	primers used	location
miR-9-5	GSP1: TGCTAAAACACAATAGA	upstream hairpin
	GSP2: TTACCTCCCAATCTCACAAAA
	GSP3: CGTTTGTTTCGCCACTGAA
miR-9-1	GSP1: GTTTGACTCTGCTTATT	downstream hairpin
	GSP2: CCAGTAGGACAACAACCACATT
	GSP3: TTCGCCCATTCCTTTCCTT
miR-9-4	GSP1: AATTCATACATCAACATC	downstream hairpin
	GSP2: GCCGTCTCCCTCATACCC
	GSP3: CCAGCCTCGTTCCAATTCA
miR-9-6	GSP1: ATTTATACAGTTTTCCAT	downstream hairpin
	GSP2: AAAGCACACCCCTCATTCA
	GSP3: ATGTAGGCTCTCGCTCCTTTC

## Sheet:  Table-S3
Supplemental Table S3: pre-miRNA and their pri-miRNAs
# Total number of pre-miRNAs (N=346) annotated on miRBase version-20
# Excluded 4 pre-miRNAs from unassembeled chromosomes and 25 pre-miRNAs not exprssed in the stages examined, with 317 pre-miRNAs left.
# Genomic location of pre-miRNAs based on the current Ensembl transcripts models
# pre-miRNAs in cluster have the same pri-miRNA start coordinate
# Column I provides pri-miRNA TSSs position
chr	start	end	mirna	genomicLocation	strand	pre-miRNA_overlap_CpG	premiRNA_overlap_H3K4me3Peak	pri-miRNA TSS	pri-miRNA_overlap_CpG	pri-miRNA_overlap_H3K4me3Peak	pri-miRNA Distance	pri-miRNA Distance	H3K4me3 Peak	RNA-seq evidence	EST evidence	Own promoter	Maternal/Zygotic
chr1	2806071	2806208	dre-mir-17a-1	Intergenic	+	OverlapCpG	premiRNAEnrichedH3K4me3Peak	2804460	PrimirnaCpG	primiRNAEnrichedH3K4me3Peak	1611	Proximal	CommonPeak	RNAseqEvidence	ESTEvidence	IndependentTranscription	Zygotic
chr1	2806232	2806314	dre-mir-18a	Intergenic	+	OverlapCpG	premiRNAEnrichedH3K4me3Peak	2804460	PrimirnaCpG	primiRNAEnrichedH3K4me3Peak	1772	Proximal	CommonPeak	RNAseqEvidence	ESTEvidence	IndependentTranscription	Zygotic
chr1	2806384	2806472	dre-mir-19a	Intergenic	+	OverlapCpG	premiRNAEnrichedH3K4me3Peak	2804460	PrimirnaCpG	primiRNAEnrichedH3K4me3Peak	1924	Proximal	CommonPeak	RNAseqEvidence	ESTEvidence	IndependentTranscription	Zygotic
chr1	2806565	2806717	dre-mir-20a	Intergenic	+	OverlapCpG	premiRNAEnrichedH3K4me3Peak	2804460	PrimirnaCpG	primiRNAEnrichedH3K4me3Peak	2105	Distal	CommonPeak	RNAseqEvidence	ESTEvidence	IndependentTranscription	Zygotic
chr1	2806750	2806836	dre-mir-19b	Intergenic	+	NoCpG	premiRNAEnrichedH3K4me3Peak	2804460	PrimirnaCpG	primiRNAEnrichedH3K4me3Peak	2290	Distal	CommonPeak	RNAseqEvidence	ESTEvidence	IndependentTranscription	Zygotic
chr1	2806869	2806953	dre-mir-92a-1	Intergenic	+	NoCpG	premiRNAEnrichedH3K4me3Peak	2804460	PrimirnaCpG	primiRNAEnrichedH3K4me3Peak	2409	Distal	CommonPeak	RNAseqEvidence	ESTEvidence	IndependentTranscription	Zygotic
chr1	47219486	47219625	dre-mir-16b	Intergenic	-	OverlapCpG	premiRNANoH3K4me3Peak	47235699	PrimirnaCpG	primiRNAEnrichedH3K4me3Peak	16074	Distal	NA	RNAseqEvidence	ESTEvidence	IndependentTranscription	Zygotic
chr1	47219729	47219812	dre-mir-15a-1	Intergenic	-	OverlapCpG	premiRNANoH3K4me3Peak	47235699	PrimirnaCpG	primiRNAEnrichedH3K4me3Peak	15887	Distal	NA	RNAseqEvidence	ESTEvidence	IndependentTranscription	Zygotic
chr1	56910655	56910745	dre-mir-722	Intergenic	-	NoCpG	premiRNANoH3K4me3Peak	56927296	PrimirnaNoCpG	primiRNANoH3K4me3Peak	16551	Distal	NA	NoRNAseqEvidence	ESTEvidence	IndependentTranscription	Zygotic
chr10	10295360	10295450	dre-mir-219-1	Intragenic_ncodingHostProcesTrans	-	NoCpG	premiRNAEnrichedH3K4me3Peak	10296526	PrimirnaCpG	primiRNAEnrichedH3K4me3Peak	1076	Proximal	CommonPeak	RNAseqEvidence	ESTEvidence	IndependentTranscription	Zygotic
chr10	15983153	15983233	dre-mir-23b	IntragenicASense	+	NoCpG	premiRNANoH3K4me3Peak	15966324	PrimirnaNoCpG	primiRNANoH3K4me3Peak	16829	Distal	NA	NoRNAseqEvidence	NoESTEvidence	IndependentTranscription	Zygotic
chr10	15983301	15983389	dre-mir-27d	IntragenicASense	+	NoCpG	premiRNANoH3K4me3Peak	15966324	PrimirnaNoCpG	primiRNANoH3K4me3Peak	16977	Distal	NA	NoRNAseqEvidence	NoESTEvidence	IndependentTranscription	Zygotic
chr10	15989409	15989488	dre-mir-24-1	IntragenicASense	+	NoCpG	premiRNANoH3K4me3Peak	15966324	PrimirnaNoCpG	primiRNANoH3K4me3Peak	23085	Distal	NA	NoRNAseqEvidence	NoESTEvidence	IndependentTranscription	Zygotic
chr10	17483583	17483723	dre-mir-130c-1	Intergenic	+	OverlapCpG	premiRNAEnrichedH3K4me3Peak	17481933	PrimirnaCpG	primiRNAEnrichedH3K4me3Peak	1650	Proximal	CommonPeak	NoRNAseqEvidence	NoESTEvidence	IndependentTranscription	Zygotic
chr10	17484710	17484792	dre-mir-301c	Intergenic	+	NoCpG	premiRNAEnrichedH3K4me3Peak	17481933	PrimirnaCpG	primiRNAEnrichedH3K4me3Peak	2777	Distal	DistinctPeak	NoRNAseqEvidence	NoESTEvidence	IndependentTranscription	Zygotic
chr10	17725485	17725560	dre-mir-218b	Intergenic	+	NoCpG	premiRNANoH3K4me3Peak	17723849	PrimirnaNoCpG	primiRNANoH3K4me3Peak	1636	Proximal	NA	NoRNAseqEvidence	NoESTEvidence	IndependentTranscription	Zygotic
chr10	28880675	28880822	dre-mir-21-1	Intergenic	-	NoCpG	premiRNAEnrichedH3K4me3Peak	28884539	PrimirnaNoCpG	primiRNAEnrichedH3K4me3Peak	3717	Distal	DistinctPeak	NoRNAseqEvidence	ESTEvidence	IndependentTranscription	Zygotic
chr10	34404993	34405116	dre-mir-454a	Intragenic_CodingHost	-	NoCpG	premiRNANoH3K4me3Peak	34407794	PrimirnaCpG	primiRNAEnrichedH3K4me3Peak	2678	Distal	NA	RNAseqEvidence	ESTEvidence	CoTranscription	Maternal
chr10	34405176	34405261	dre-mir-301a	Intragenic_CodingHost	-	NoCpG	premiRNANoH3K4me3Peak	34407794	PrimirnaCpG	primiRNAEnrichedH3K4me3Peak	2533	Distal	NA	RNAseqEvidence	ESTEvidence	CoTranscription	Maternal
chr10	34405305	34405389	dre-mir-130a	Intragenic_CodingHost	-	NoCpG	premiRNANoH3K4me3Peak	34407794	PrimirnaCpG	primiRNAEnrichedH3K4me3Peak	2405	Distal	NA	RNAseqEvidence	ESTEvidence	CoTranscription	Maternal
chr10	39436596	39436687	dre-let-7c-2	Intergenic	-	NoCpG	premiRNANoH3K4me3Peak	39457757	PrimirnaNoCpG	primiRNANoH3K4me3Peak	21070	Distal	NA	RNAseqEvidence	ESTEvidence	IndependentTranscription	Zygotic
chr10	39438831	39438910	dre-mir-99-2	Intergenic	-	NoCpG	premiRNANoH3K4me3Peak	39457757	PrimirnaNoCpG	primiRNANoH3K4me3Peak	18847	Distal	NA	RNAseqEvidence	ESTEvidence	IndependentTranscription	Zygotic
chr10	45056132	45056267	dre-mir-9-2	Intergenic	-	OverlapCpG	premiRNAEnrichedH3K4me3Peak	45060179	PrimirnaNoCpG	primiRNAEnrichedH3K4me3Peak	3912	Distal	DistinctPeak	RNAseqEvidence	ESTEvidence	IndependentTranscription	Zygotic
chr11	2162553	2162662	dre-mir-196c	Intragenic_CodingHost	-	OverlapCpG	premiRNAEnrichedH3K4me3Peak	2163327	PrimirnaCpG	primiRNAEnrichedH3K4me3Peak	665	Proximal	CommonPeak	RNAseqEvidence	ESTEvidence	IndependentTranscription	Zygotic
chr11	28379857	28379972	dre-let-7f	Intergenic	-	NoCpG	premiRNANoH3K4me3Peak	28384815	PrimirnaCpG	primiRNAEnrichedH3K4me3Peak	4843	Distal	NA	NoRNAseqEvidence	NoESTEvidence	IndependentTranscription	Zygotic
chr11	28380072	28380160	dre-let-7a-1	Intergenic	-	NoCpG	premiRNANoH3K4me3Peak	28384815	PrimirnaCpG	primiRNAEnrichedH3K4me3Peak	4655	Distal	NA	NoRNAseqEvidence	NoESTEvidence	IndependentTranscription	Zygotic
chr11	39340847	39340926	dre-mir-135c-1	Intergenic	-	NoCpG	premiRNANoH3K4me3Peak	39346195	PrimirnaNoCpG	primiRNANoH3K4me3Peak	5269	Distal	NA	RNAseqEvidence	NoESTEvidence	IndependentTranscription	Zygotic
chr12	18774341	18774450	dre-mir-2192	Intragenic_CodingHost	-	NoCpG	premiRNANoH3K4me3Peak	18775016	PrimirnaCpG	primiRNAEnrichedH3K4me3Peak	566	Proximal	NA	RNAseqEvidence	ESTEvidence	CoTranscription	Zygotic
chr12	28705900	28705998	dre-mir-10a	Intergenic	+	NoCpG	premiRNAEnrichedH3K4me3Peak	28703293	PrimirnaNoCpG	primiRNAEnrichedH3K4me3Peak	2607	Distal	DistinctPeak	RNAseqEvidence	ESTEvidence	IndependentTranscription	Zygotic
chr13	28019020	28019099	dre-mir-30e-2	Intergenic	+	NoCpG	premiRNANoH3K4me3Peak	28009253	PrimirnaCpG	primiRNAEnrichedH3K4me3Peak	9767	Distal	NA	RNAseqEvidence	NoESTEvidence	IndependentTranscription	Zygotic
chr13	28027957	28028035	dre-mir-30c	Intergenic	+	NoCpG	premiRNANoH3K4me3Peak	28009253	PrimirnaCpG	primiRNAEnrichedH3K4me3Peak	18704	Distal	NA	RNAseqEvidence	NoESTEvidence	IndependentTranscription	Zygotic
chr13	54068641	54068716	dre-mir-202	Intergenic	-	NoCpG	premiRNAEnrichedH3K4me3Peak	54092947	PrimirnaNoCpG	primiRNANoH3K4me3Peak	24231	Distal	DistinctPeak	RNAseqEvidence	ESTEvidence	IndependentTranscription	Zygotic
chr14	205362	205443	dre-mir-25	Intragenic_CodingHost	-	OverlapCpG	premiRNAEnrichedH3K4me3Peak	206778	PrimirnaCpG	primiRNAEnrichedH3K4me3Peak	1335	Proximal	DistinctPeak	RNAseqEvidence	ESTEvidence	IndependentTranscription	Maternal
chr14	205464	205550	dre-mir-19d	Intragenic_CodingHost	-	OverlapCpG	premiRNAEnrichedH3K4me3Peak	206778	PrimirnaCpG	primiRNAEnrichedH3K4me3Peak	1228	Proximal	DistinctPeak	RNAseqEvidence	ESTEvidence	IndependentTranscription	Maternal
chr14	205635	205708	dre-mir-93	Intragenic_CodingHost	-	NoCpG	premiRNAEnrichedH3K4me3Peak	206778	PrimirnaCpG	primiRNAEnrichedH3K4me3Peak	1070	Proximal	DistinctPeak	RNAseqEvidence	ESTEvidence	IndependentTranscription	Maternal
chr14	2309859	2309953	dre-mir-733	Intragenic_CodingHost	+	OverlapCpG	premiRNAEnrichedH3K4me3Peak	2280245	PrimirnaNoCpG	primiRNANoH3K4me3Peak	29614	Distal	DistinctPeak	NoRNAseqEvidence	NoESTEvidence	IndependentTranscription	Maternal
chr14	32336550	32336676	dre-mir-363	Intergenic	-	NoCpG	premiRNANoH3K4me3Peak	32339147	PrimirnaNoCpG	primiRNAEnrichedH3K4me3Peak	2471	Distal	NA	NoRNAseqEvidence	ESTEvidence	IndependentTranscription	Zygotic
chr14	32336905	32337009	dre-mir-19c	Intergenic	-	NoCpG	premiRNAEnrichedH3K4me3Peak	32339147	PrimirnaNoCpG	primiRNAEnrichedH3K4me3Peak	2138	Distal	CommonPeak	NoRNAseqEvidence	ESTEvidence	IndependentTranscription	Zygotic
chr14	32337046	32337139	dre-mir-20b	Intergenic	-	NoCpG	premiRNAEnrichedH3K4me3Peak	32339147	PrimirnaNoCpG	primiRNAEnrichedH3K4me3Peak	2008	Distal	CommonPeak	NoRNAseqEvidence	ESTEvidence	IndependentTranscription	Zygotic
chr14	32337255	32337339	dre-mir-18c	Intergenic	-	NoCpG	premiRNAEnrichedH3K4me3Peak	32339147	PrimirnaNoCpG	primiRNAEnrichedH3K4me3Peak	1808	Proximal	CommonPeak	NoRNAseqEvidence	ESTEvidence	IndependentTranscription	Zygotic
chr14	32391809	32391886	dre-mir-457b	Intergenic	-	NoCpG	premiRNANoH3K4me3Peak	32394783	PrimirnaCpG	primiRNAEnrichedH3K4me3Peak	2897	Distal	NA	NoRNAseqEvidence	NoESTEvidence	IndependentTranscription	Zygotic
chr14	40131661	40131759	dre-mir-143-1	Intergenic	+	NoCpG	premiRNANoH3K4me3Peak	40105778	PrimirnaNoCpG	primiRNANoH3K4me3Peak	25883	Distal	NA	NoRNAseqEvidence	ESTEvidence	IndependentTranscription	Zygotic
chr14	40133370	40133482	dre-mir-145	Intergenic	+	NoCpG	premiRNANoH3K4me3Peak	40105778	PrimirnaNoCpG	primiRNANoH3K4me3Peak	27592	Distal	NA	NoRNAseqEvidence	ESTEvidence	IndependentTranscription	Zygotic
chr15	20409298	20409442	dre-mir-125b-1	Intergenic	+	NoCpG	premiRNANoH3K4me3Peak	20407979	PrimirnaNoCpG	primiRNANoH3K4me3Peak	1319	Proximal	NA	NoRNAseqEvidence	NoESTEvidence	IndependentTranscription	Zygotic
chr15	24261942	24262027	dre-mir-22a	Intergenic	-	NoCpG	premiRNANoH3K4me3Peak	24271635	PrimirnaNoCpG	primiRNANoH3K4me3Peak	9608	Distal	NA	NoRNAseqEvidence	ESTEvidence	IndependentTranscription	Zygotic
chr15	29144677	29144760	dre-mir-99-1	Intragenic_CodingHost	+	NoCpG	premiRNANoH3K4me3Peak	29124117	PrimirnaNoCpG	primiRNAEnrichedH3K4me3Peak	20560	Distal	NA	RNAseqEvidence	ESTEvidence	IndependentTranscription	Zygotic
chr15	29144917	29145023	dre-let-7c-1	Intragenic_CodingHost	+	NoCpG	premiRNANoH3K4me3Peak	29124117	PrimirnaNoCpG	primiRNAEnrichedH3K4me3Peak	20800	Distal	NA	RNAseqEvidence	ESTEvidence	IndependentTranscription	Zygotic
chr15	29150062	29150146	dre-mir-125c	Intragenic_CodingHost	+	NoCpG	premiRNANoH3K4me3Peak	29124117	PrimirnaNoCpG	primiRNAEnrichedH3K4me3Peak	25945	Distal	NA	RNAseqEvidence	ESTEvidence	IndependentTranscription	Zygotic
chr16	27137452	27137534	dre-mir-125a-1	Intergenic	+	NoCpG	premiRNANoH3K4me3Peak	27135689	PrimirnaCpG	primiRNANoH3K4me3Peak	1763	Proximal	NA	RNAseqEvidence	NoESTEvidence	IndependentTranscription	Zygotic
chr16	27580697	27580824	dre-mir-30d	IntragenicASense	+	OverlapCpG	premiRNAEnrichedH3K4me3Peak	27579738	PrimirnaCpG	primiRNAEnrichedH3K4me3Peak	959	Proximal	CommonPeak	NoRNAseqEvidence	NoESTEvidence	IndependentTranscription	Zygotic
chr16	27581005	27581092	dre-mir-30b	IntragenicASense	+	OverlapCpG	premiRNAEnrichedH3K4me3Peak	27579738	PrimirnaCpG	primiRNAEnrichedH3K4me3Peak	1267	Proximal	CommonPeak	NoRNAseqEvidence	NoESTEvidence	IndependentTranscription	Zygotic
chr16	31444462	31444548	dre-mir-9-1	Intragenic_ncodingHostLincRNA	+	NoCpG	premiRNANoH3K4me3Peak	31440623	PrimirnaCpG	primiRNAEnrichedH3K4me3Peak	3839	Distal	NA	RNAseqEvidence	ESTEvidence	IndependentTranscription	Zygotic
chr16	45736481	45736562	dre-mir-92b	Intragenic_ncodingHostProcesTrans	+	OverlapCpG	premiRNAEnrichedH3K4me3Peak	45735690	PrimirnaCpG	primiRNAEnrichedH3K4me3Peak	791	Proximal	CommonPeak	RNAseqEvidence	NoESTEvidence	IndependentTranscription	Zygotic
chr17	5726139	5726229	dre-mir-133c	Intergenic	-	NoCpG	premiRNAEnrichedH3K4me3Peak	5736545	PrimirnaNoCpG	primiRNANoH3K4me3Peak	10316	Distal	DistinctPeak	NoRNAseqEvidence	ESTEvidence	IndependentTranscription	Zygotic
chr17	5730402	5730510	dre-mir-206-2	Intergenic	-	NoCpG	premiRNANoH3K4me3Peak	5736545	PrimirnaNoCpG	primiRNANoH3K4me3Peak	6035	Distal	NA	NoRNAseqEvidence	ESTEvidence	IndependentTranscription	Zygotic
chr17	27261182	27261264	dre-mir-124-4	Intergenic	+	NoCpG	premiRNANoH3K4me3Peak	27260465	PrimirnaNoCpG	primiRNANoH3K4me3Peak	717	Proximal	NA	NoRNAseqEvidence	ESTEvidence	IndependentTranscription	Zygotic
chr17	45975669	45975764	dre-mir-203a	Intergenic	+	NoCpG	premiRNAEnrichedH3K4me3Peak	45975290	PrimirnaCpG	primiRNAEnrichedH3K4me3Peak	379	Proximal	CommonPeak	NoRNAseqEvidence	ESTEvidence	IndependentTranscription	Zygotic
chr18	25989792	25989878	dre-mir-184-1	Intergenic	-	NoCpG	premiRNAEnrichedH3K4me3Peak	25990086	PrimirnaNoCpG	primiRNAEnrichedH3K4me3Peak	208	Proximal	CommonPeak	NoRNAseqEvidence	ESTEvidence	IndependentTranscription	Zygotic
chr19	4497677	4497765	dre-mir-30a	Intergenic	+	NoCpG	premiRNANoH3K4me3Peak	4487286	PrimirnaNoCpG	primiRNAEnrichedH3K4me3Peak	10391	Distal	NA	RNAseqEvidence	ESTEvidence	IndependentTranscription	Maternal
chr19	18443551	18443700	dre-mir-219-3	Intergenic	-	NoCpG	premiRNAEnrichedH3K4me3Peak	18445046	PrimirnaNoCpG	primiRNAEnrichedH3K4me3Peak	1346	Proximal	CommonPeak	NoRNAseqEvidence	ESTEvidence	IndependentTranscription	Zygotic
chr19	19213364	19213439	dre-mir-196a-2	Intragenic_CodingHost	+	NoCpG	premiRNAEnrichedH3K4me3Peak	19213137	PrimirnaNoCpG	primiRNAEnrichedH3K4me3Peak	227	Proximal	CommonPeak	RNAseqEvidence	ESTEvidence	CoTranscription	Zygotic
chr19	44518214	44518336	dre-mir-128-2	Intragenic_CodingHost	+	NoCpG	premiRNANoH3K4me3Peak	44508949	PrimirnaNoCpG	primiRNANoH3K4me3Peak	9265	Distal	NA	RNAseqEvidence	ESTEvidence	IndependentTranscription	Maternal
chr2	18658781	18658865	dre-mir-137-1	Intergenic	-	NoCpG	premiRNANoH3K4me3Peak	18661086	PrimirnaNoCpG	primiRNANoH3K4me3Peak	2221	Distal	NA	RNAseqEvidence	ESTEvidence	IndependentTranscription	Zygotic
chr2	33618310	33618387	dre-mir-23a-3	Intergenic	+	NoCpG	premiRNANoH3K4me3Peak	33608398	PrimirnaNoCpG	primiRNAEnrichedH3K4me3Peak	9912	Distal	NA	NoRNAseqEvidence	ESTEvidence	IndependentTranscription	Zygotic
chr2	33620200	33620330	dre-mir-27a	Intergenic	+	NoCpG	premiRNANoH3K4me3Peak	33608398	PrimirnaNoCpG	primiRNAEnrichedH3K4me3Peak	11802	Distal	NA	NoRNAseqEvidence	ESTEvidence	IndependentTranscription	Zygotic
chr2	59942577	59942660	dre-mir-9-7	Intergenic	-	OverlapCpG	premiRNAEnrichedH3K4me3Peak	59944264	PrimirnaNoCpG	primiRNAEnrichedH3K4me3Peak	1604	Proximal	DistinctPeak	RNAseqEvidence	ESTEvidence	IndependentTranscription	Zygotic
chr20	14790234	14790320	dre-mir-199-1	IntragenicASense	+	NoCpG	premiRNAEnrichedH3K4me3Peak	14789950	PrimirnaNoCpG	primiRNAEnrichedH3K4me3Peak	284	Proximal	CommonPeak	NoRNAseqEvidence	ESTEvidence	IndependentTranscription	Zygotic
chr20	14792413	14792512	dre-mir-214	IntragenicASense	+	NoCpG	premiRNANoH3K4me3Peak	14789950	PrimirnaNoCpG	primiRNAEnrichedH3K4me3Peak	2463	Distal	NA	NoRNAseqEvidence	ESTEvidence	IndependentTranscription	Zygotic
chr20	19615539	19615622	dre-mir-133b	Intragenic_ncodingHostProcesTrans	-	NoCpG	premiRNANoH3K4me3Peak	19618529	PrimirnaNoCpG	primiRNANoH3K4me3Peak	2907	Distal	NA	NoRNAseqEvidence	ESTEvidence	IndependentTranscription	Zygotic
chr20	19616808	19616906	dre-mir-206-1	Intragenic_ncodingHostProcesTrans	-	NoCpG	premiRNANoH3K4me3Peak	19618529	PrimirnaNoCpG	primiRNANoH3K4me3Peak	1623	Proximal	NA	NoRNAseqEvidence	ESTEvidence	IndependentTranscription	Zygotic
chr20	27435485	27435569	dre-mir-203b	Intergenic	+	NoCpG	premiRNAEnrichedH3K4me3Peak	27435356	PrimirnaCpG	primiRNAEnrichedH3K4me3Peak	129	Proximal	CommonPeak	NoRNAseqEvidence	ESTEvidence	IndependentTranscription	Zygotic
chr20	38930240	38930322	dre-mir-124-2	Intergenic	-	OverlapCpG	premiRNAEnrichedH3K4me3Peak	38931533	PrimirnaCpG	primiRNAEnrichedH3K4me3Peak	1211	Proximal	CommonPeak	NoRNAseqEvidence	ESTEvidence	IndependentTranscription	Zygotic
chr22	18478856	18478942	dre-mir-9-4	Intragenic_ncodingHostProcesTrans	+	OverlapCpG	premiRNAEnrichedH3K4me3Peak	18477227	PrimirnaCpG	primiRNAEnrichedH3K4me3Peak	1629	Proximal	CommonPeak	RNAseqEvidence	ESTEvidence	IndependentTranscription	Zygotic
chr22	24551967	24552050	dre-mir-181a-1	Intergenic	-	OverlapCpG	premiRNANoH3K4me3Peak	24587737	PrimirnaCpG	primiRNAEnrichedH3K4me3Peak	35687	Distal	NA	RNAseqEvidence	NoESTEvidence	IndependentTranscription	Zygotic
chr22	31336479	31336576	dre-mir-217	Intergenic	-	NoCpG	premiRNANoH3K4me3Peak	31346361	PrimirnaNoCpG	primiRNAEnrichedH3K4me3Peak	9785	Distal	NA	NoRNAseqEvidence	ESTEvidence	IndependentTranscription	Zygotic
chr22	31336713	31336801	dre-mir-216a	Intergenic	-	NoCpG	premiRNANoH3K4me3Peak	31346361	PrimirnaNoCpG	primiRNAEnrichedH3K4me3Peak	9560	Distal	NA	NoRNAseqEvidence	ESTEvidence	IndependentTranscription	Zygotic
chr23	7137155	7137260	dre-mir-1-1	Intragenic_ncodingHostLincRNA	+	NoCpG	premiRNANoH3K4me3Peak	7129926	PrimirnaNoCpG	primiRNANoH3K4me3Peak	7229	Distal	NA	RNAseqEvidence	ESTEvidence	IndependentTranscription	Zygotic
chr23	7175214	7175297	dre-mir-133a-2	Intragenic_ncodingHostLincRNA	+	NoCpG	premiRNANoH3K4me3Peak	7129926	PrimirnaNoCpG	primiRNANoH3K4me3Peak	45288	Distal	NA	RNAseqEvidence	ESTEvidence	IndependentTranscription	Zygotic
chr23	17954131	17954259	dre-mir-124-5	IntragenicASense	+	OverlapCpG	premiRNAEnrichedH3K4me3Peak	17953119	PrimirnaCpG	primiRNAEnrichedH3K4me3Peak	1012	Proximal	CommonPeak	NoRNAseqEvidence	ESTEvidence	IndependentTranscription	Zygotic
chr23	18553174	18553269	dre-let-7g-1	Intragenic_CodingHost	-	NoCpG	premiRNANoH3K4me3Peak	18555895	PrimirnaCpG	primiRNAEnrichedH3K4me3Peak	2626	Distal	NA	RNAseqEvidence	ESTEvidence	IndependentTranscription	Zygotic
chr23	22885200	22885297	dre-mir-34a	Intragenic_ncodingHostProcesTrans	+	NoCpG	premiRNANoH3K4me3Peak	22870386	PrimirnaNoCpG	primiRNAEnrichedH3K4me3Peak	14814	Distal	NA	NoRNAseqEvidence	ESTEvidence	IndependentTranscription	Zygotic
chr23	24358912	24358993	dre-mir-200b	Intergenic	+	NoCpG	premiRNAEnrichedH3K4me3Peak	24355013	PrimirnaCpG	primiRNAEnrichedH3K4me3Peak	3899	Distal	DistinctPeak	NoRNAseqEvidence	ESTEvidence	IndependentTranscription	Zygotic
chr23	24359043	24359128	dre-mir-200a	Intergenic	+	NoCpG	premiRNAEnrichedH3K4me3Peak	24355013	PrimirnaCpG	primiRNAEnrichedH3K4me3Peak	4030	Distal	DistinctPeak	NoRNAseqEvidence	ESTEvidence	IndependentTranscription	Zygotic
chr23	24360698	24360779	dre-mir-429a	Intergenic	+	NoCpG	premiRNANoH3K4me3Peak	24355013	PrimirnaCpG	primiRNAEnrichedH3K4me3Peak	5685	Distal	NA	NoRNAseqEvidence	ESTEvidence	IndependentTranscription	Zygotic
chr23	24360966	24361038	dre-mir-7149	Intergenic	+	NoCpG	premiRNANoH3K4me3Peak	24355013	PrimirnaCpG	primiRNAEnrichedH3K4me3Peak	5953	Distal	NA	NoRNAseqEvidence	ESTEvidence	IndependentTranscription	Zygotic
chr23	33503944	33504032	dre-mir-205	Intergenic	+	OverlapCpG	premiRNAEnrichedH3K4me3Peak	33503084	PrimirnaNoCpG	primiRNAEnrichedH3K4me3Peak	860	Proximal	CommonPeak	NoRNAseqEvidence	ESTEvidence	IndependentTranscription	Zygotic
chr23	36139635	36139740	dre-mir-196a-1	Intragenic_CodingHost	+	OverlapCpG	premiRNAEnrichedH3K4me3Peak	36138746	PrimirnaCpG	primiRNAEnrichedH3K4me3Peak	889	Proximal	CommonPeak	RNAseqEvidence	ESTEvidence	CoTranscription	Zygotic
chr24	25063580	25063696	dre-mir-124-3	IntragenicASense	+	OverlapCpG	premiRNAEnrichedH3K4me3Peak	25061243	PrimirnaCpG	primiRNAEnrichedH3K4me3Peak	2337	Distal	CommonPeak	RNAseqEvidence	NoESTEvidence	IndependentTranscription	Zygotic
chr25	1688203	1688297	dre-let-7i	Intergenic	-	OverlapCpG	premiRNAEnrichedH3K4me3Peak	1688405	PrimirnaCpG	primiRNAEnrichedH3K4me3Peak	108	Proximal	CommonPeak	NoRNAseqEvidence	ESTEvidence	IndependentTranscription	Zygotic
chr25	8759267	8759367	dre-mir-9-3	Intergenic	-	NoCpG	premiRNANoH3K4me3Peak	8761001	PrimirnaCpG	primiRNAEnrichedH3K4me3Peak	1634	Proximal	NA	NoRNAseqEvidence	NoESTEvidence	IndependentTranscription	Zygotic
chr25	13574416	13574494	dre-mir-7a-1	Intergenic	-	OverlapCpG	premiRNANoH3K4me3Peak	13600382	PrimirnaCpG	primiRNAEnrichedH3K4me3Peak	25888	Distal	NA	NoRNAseqEvidence	ESTEvidence	IndependentTranscription	Zygotic
chr25	26371923	26371995	dre-mir-210	Intergenic	-	NoCpG	premiRNAEnrichedH3K4me3Peak	26372730	PrimirnaCpG	primiRNAEnrichedH3K4me3Peak	735	Proximal	CommonPeak	NoRNAseqEvidence	ESTEvidence	IndependentTranscription	Zygotic
chr25	35855072	35855176	dre-mir-140	Intragenic_CodingHost	+	NoCpG	premiRNANoH3K4me3Peak	35839266	PrimirnaNoCpG	primiRNAEnrichedH3K4me3Peak	15806	Distal	NA	RNAseqEvidence	ESTEvidence	IndependentTranscription	Zygotic
chr3	13298295	13298376	dre-mir-24-5	Intergenic	-	NoCpG	premiRNANoH3K4me3Peak	13320786	PrimirnaCpG	primiRNANoH3K4me3Peak	22410	Distal	NA	NoRNAseqEvidence	ESTEvidence	IndependentTranscription	Zygotic
chr3	13304503	13304590	dre-mir-27c-2	Intergenic	-	NoCpG	premiRNANoH3K4me3Peak	13320786	PrimirnaCpG	primiRNANoH3K4me3Peak	16196	Distal	NA	NoRNAseqEvidence	ESTEvidence	IndependentTranscription	Zygotic
chr3	13304718	13304815	dre-mir-23a-4	Intergenic	-	NoCpG	premiRNANoH3K4me3Peak	13320786	PrimirnaCpG	primiRNANoH3K4me3Peak	15971	Distal	NA	NoRNAseqEvidence	ESTEvidence	IndependentTranscription	Zygotic
chr3	23964618	23964696	dre-mir-196b	Intergenic	+	NoCpG	premiRNAEnrichedH3K4me3Peak	23964397	PrimirnaNoCpG	primiRNAEnrichedH3K4me3Peak	221	Proximal	CommonPeak	RNAseqEvidence	NoESTEvidence	IndependentTranscription	Zygotic
chr3	24011892	24011986	dre-mir-10c	Intragenic_CodingHost	+	OverlapCpG	premiRNAEnrichedH3K4me3Peak	24009030	PrimirnaCpG	primiRNAEnrichedH3K4me3Peak	2862	Distal	DistinctPeak	RNAseqEvidence	ESTEvidence	IndependentTranscription	Zygotic
chr3	24387198	24387277	dre-mir-152	Intragenic_CodingHost	+	OverlapCpG	premiRNANoH3K4me3Peak	24385839	PrimirnaCpG	primiRNAEnrichedH3K4me3Peak	1359	Proximal	NA	RNAseqEvidence	ESTEvidence	CoTranscription	Maternal
chr3	32708285	32708363	dre-mir-150	IntragenicASense	+	OverlapCpG	premiRNAEnrichedH3K4me3Peak	32707729	PrimirnaNoCpG	primiRNAEnrichedH3K4me3Peak	556	Proximal	CommonPeak	NoRNAseqEvidence	NoESTEvidence	IndependentTranscription	Zygotic
chr3	34282990	34283067	dre-mir-181c	Intergenic	+	NoCpG	premiRNANoH3K4me3Peak	34278894	PrimirnaNoCpG	primiRNAEnrichedH3K4me3Peak	4096	Distal	NA	NoRNAseqEvidence	NoESTEvidence	IndependentTranscription	Zygotic
chr3	42895139	42895223	dre-mir-193b	Intragenic_ncodingHostLincRNA	-	NoCpG	premiRNANoH3K4me3Peak	42898592	PrimirnaCpG	primiRNAEnrichedH3K4me3Peak	3369	Distal	NA	RNAseqEvidence	ESTEvidence	IndependentTranscription	Zygotic
chr3	48383357	48383454	dre-mir-199-3	Intragenic_ncodingHostLincRNA	-	NoCpG	premiRNANoH3K4me3Peak	48385166	PrimirnaNoCpG	primiRNANoH3K4me3Peak	1712	Proximal	NA	RNAseqEvidence	NoESTEvidence	IndependentTranscription	Zygotic
chr4	14139958	14140055	dre-mir-183	Intergenic	+	NoCpG	premiRNAEnrichedH3K4me3Peak	14136267	PrimirnaCpG	primiRNAEnrichedH3K4me3Peak	3691	Distal	DistinctPeak	NoRNAseqEvidence	NoESTEvidence	IndependentTranscription	Zygotic
chr4	14140107	14140231	dre-mir-96	Intergenic	+	NoCpG	premiRNAEnrichedH3K4me3Peak	14136267	PrimirnaCpG	primiRNAEnrichedH3K4me3Peak	3840	Distal	DistinctPeak	NoRNAseqEvidence	NoESTEvidence	IndependentTranscription	Zygotic
chr4	14141057	14141124	dre-mir-182	Intergenic	+	NoCpG	premiRNANoH3K4me3Peak	14136267	PrimirnaCpG	primiRNAEnrichedH3K4me3Peak	4790	Distal	NA	NoRNAseqEvidence	NoESTEvidence	IndependentTranscription	Zygotic
chr4	18115650	18115739	dre-mir-129-1	Intergenic	-	NoCpG	premiRNAEnrichedH3K4me3Peak	18117756	PrimirnaCpG	primiRNAEnrichedH3K4me3Peak	2017	Distal	CommonPeak	NoRNAseqEvidence	NoESTEvidence	IndependentTranscription	Zygotic
chr5	1695983	1696078	dre-mir-199-2	IntragenicASense	-	NoCpG	premiRNANoH3K4me3Peak	1699495	PrimirnaNoCpG	primiRNANoH3K4me3Peak	3417	Distal	NA	NoRNAseqEvidence	NoESTEvidence	IndependentTranscription	Zygotic
chr5	3156809	3156899	dre-mir-142a	Intergenic	+	NoCpG	premiRNAEnrichedH3K4me3Peak	3155811	PrimirnaNoCpG	primiRNANoH3K4me3Peak	998	Proximal	DistinctPeak	NoRNAseqEvidence	ESTEvidence	IndependentTranscription	Zygotic
chr5	13813148	13813229	dre-mir-22b	Intragenic_CodingHost	+	NoCpG	premiRNANoH3K4me3Peak	13805796	PrimirnaNoCpG	primiRNANoH3K4me3Peak	7352	Distal	NA	RNAseqEvidence	ESTEvidence	IndependentTranscription	Zygotic
chr5	14491174	14491254	dre-mir-130c-2	Intergenic	+	NoCpG	premiRNAEnrichedH3K4me3Peak	14489491	PrimirnaCpG	primiRNAEnrichedH3K4me3Peak	1683	Proximal	CommonPeak	NoRNAseqEvidence	NoESTEvidence	IndependentTranscription	Maternal
chr5	14498653	14498768	dre-mir-454b	Intergenic	+	NoCpG	premiRNAEnrichedH3K4me3Peak	14494353	PrimirnaCpG	primiRNAEnrichedH3K4me3Peak	4300	Distal	DistinctPeak	RNAseqEvidence	NoESTEvidence	IndependentTranscription	Zygotic
chr5	14501677	14501760	dre-mir-130b	Intergenic	+	NoCpG	premiRNANoH3K4me3Peak	14494353	PrimirnaCpG	primiRNAEnrichedH3K4me3Peak	7324	Distal	NA	RNAseqEvidence	NoESTEvidence	IndependentTranscription	Zygotic
chr5	24017735	24017833	dre-mir-223	Intergenic	-	NoCpG	premiRNANoH3K4me3Peak	24018349	PrimirnaNoCpG	primiRNANoH3K4me3Peak	516	Proximal	NA	NoRNAseqEvidence	ESTEvidence	IndependentTranscription	Zygotic
chr5	26190617	26190685	dre-mir-1306	Intragenic_CodingHost	+	NoCpG	premiRNAEnrichedH3K4me3Peak	26189386	PrimirnaCpG	primiRNAEnrichedH3K4me3Peak	1231	Proximal	CommonPeak	RNAseqEvidence	ESTEvidence	CoTranscription	Maternal
chr5	43890553	43890612	dre-mir-451	Intragenic_ncodingHostLincRNA	-	NoCpG	premiRNANoH3K4me3Peak	43891132	PrimirnaCpG	primiRNANoH3K4me3Peak	520	Proximal	NA	RNAseqEvidence	ESTEvidence	IndependentTranscription	Zygotic
chr5	43890656	43890744	dre-mir-144	Intragenic_ncodingHostLincRNA	-	NoCpG	premiRNANoH3K4me3Peak	43891132	PrimirnaCpG	primiRNANoH3K4me3Peak	388	Proximal	NA	RNAseqEvidence	ESTEvidence	IndependentTranscription	Zygotic
chr5	49952889	49952975	dre-mir-9-5	Intragenic_ncodingHostLincRNA	-	NoCpG	premiRNAEnrichedH3K4me3Peak	49953602	PrimirnaCpG	primiRNAEnrichedH3K4me3Peak	627	Proximal	CommonPeak	RNAseqEvidence	ESTEvidence	IndependentTranscription	Zygotic
chr5	59271395	59271478	dre-mir-34c	Intergenic	-	NoCpG	premiRNANoH3K4me3Peak	59272338	PrimirnaNoCpG	primiRNAEnrichedH3K4me3Peak	860	Proximal	NA	NoRNAseqEvidence	NoESTEvidence	IndependentTranscription	Zygotic
chr5	59271631	59271715	dre-mir-34b	Intergenic	-	NoCpG	premiRNANoH3K4me3Peak	59272338	PrimirnaNoCpG	primiRNAEnrichedH3K4me3Peak	623	Proximal	NA	NoRNAseqEvidence	NoESTEvidence	IndependentTranscription	Zygotic
chr5	67610733	67610812	dre-mir-219-2	Intragenic_ncodingHostLincRNA	+	OverlapCpG	premiRNAEnrichedH3K4me3Peak	67609836	PrimirnaCpG	primiRNAEnrichedH3K4me3Peak	897	Proximal	CommonPeak	RNAseqEvidence	NoESTEvidence	IndependentTranscription	Zygotic
chr6	10777971	10778088	dre-mir-10d	Intergenic	+	NoCpG	premiRNAEnrichedH3K4me3Peak	10776709	PrimirnaCpG	primiRNAEnrichedH3K4me3Peak	1262	Proximal	DistinctPeak	NoRNAseqEvidence	NoESTEvidence	IndependentTranscription	Zygotic
chr6	13891546	13891693	dre-mir-153b	Intragenic_CodingHost	+	NoCpG	premiRNANoH3K4me3Peak	13874088	PrimirnaCpG	primiRNAEnrichedH3K4me3Peak	17458	Distal	NA	RNAseqEvidence	ESTEvidence	IndependentTranscription	Zygotic
chr6	31057616	31057696	dre-mir-101a	Intergenic	+	NoCpG	premiRNAEnrichedH3K4me3Peak	31056399	PrimirnaCpG	primiRNAEnrichedH3K4me3Peak	1217	Proximal	CommonPeak	RNAseqEvidence	ESTEvidence	IndependentTranscription	Zygotic
chr6	40583993	40584102	dre-mir-429b	Intragenic_CodingHost	-	NoCpG	premiRNANoH3K4me3Peak	40588536	PrimirnaNoCpG	primiRNANoH3K4me3Peak	4434	Distal	NA	RNAseqEvidence	ESTEvidence	CoTranscription	Zygotic
chr6	40586867	40586949	dre-mir-141	Intragenic_ncodingHostProcesTrans	-	NoCpG	premiRNAEnrichedH3K4me3Peak	40588536	PrimirnaNoCpG	primiRNANoH3K4me3Peak	1587	Proximal	DistinctPeak	RNAseqEvidence	ESTEvidence	IndependentTranscription	Zygotic
chr6	40587068	40587152	dre-mir-200c	Intragenic_ncodingHostProcesTrans	-	NoCpG	premiRNAEnrichedH3K4me3Peak	40588536	PrimirnaNoCpG	primiRNANoH3K4me3Peak	1384	Proximal	DistinctPeak	RNAseqEvidence	ESTEvidence	IndependentTranscription	Zygotic
chr6	41385655	41385737	dre-let-7j	Intragenic_CodingHost	+	OverlapCpG	premiRNAEnrichedH3K4me3Peak	41383924	PrimirnaCpG	primiRNAEnrichedH3K4me3Peak	1731	Proximal	CommonPeak	RNAseqEvidence	ESTEvidence	CoTranscription	Maternal
chr6	47408916	47408998	dre-mir-29b-1	Intergenic	+	NoCpG	premiRNANoH3K4me3Peak	47388472	PrimirnaNoCpG	primiRNANoH3K4me3Peak	20444	Distal	NA	RNAseqEvidence	ESTEvidence	IndependentTranscription	Zygotic
chr7	15256913	15257000	dre-mir-9-6	Intergenic	-	NoCpG	premiRNAEnrichedH3K4me3Peak	15258731	PrimirnaCpG	primiRNAEnrichedH3K4me3Peak	1731	Proximal	CommonPeak	RNAseqEvidence	ESTEvidence	IndependentTranscription	Zygotic
chr7	15327893	15327989	dre-mir-7a-2	Intergenic	-	NoCpG	premiRNANoH3K4me3Peak	15349947	PrimirnaCpG	primiRNAEnrichedH3K4me3Peak	21958	Distal	NA	NoRNAseqEvidence	ESTEvidence	IndependentTranscription	Zygotic
chr7	27196742	27196875	dre-mir-15b	Intergenic	+	NoCpG	premiRNANoH3K4me3Peak	27191087	PrimirnaNoCpG	primiRNAEnrichedH3K4me3Peak	5655	Distal	NA	NoRNAseqEvidence	NoESTEvidence	IndependentTranscription	Zygotic
chr7	27197294	27197376	dre-mir-457a	Intergenic	+	NoCpG	premiRNANoH3K4me3Peak	27191087	PrimirnaNoCpG	primiRNAEnrichedH3K4me3Peak	6207	Distal	NA	NoRNAseqEvidence	NoESTEvidence	IndependentTranscription	Zygotic
chr7	30673504	30673627	dre-mir-204-2	Intragenic_CodingHost	-	NoCpG	premiRNANoH3K4me3Peak	30677852	PrimirnaNoCpG	primiRNANoH3K4me3Peak	4225	Distal	NA	RNAseqEvidence	ESTEvidence	CoTranscription	Zygotic
chr7	31526100	31526178	dre-mir-184-2	Intergenic	-	NoCpG	premiRNANoH3K4me3Peak	31526434	PrimirnaNoCpG	primiRNANoH3K4me3Peak	256	Proximal	NA	RNAseqEvidence	NoESTEvidence	IndependentTranscription	Zygotic
chr8	451272	451391	dre-mir-7a-3	Intragenic_CodingHost	+	NoCpG	premiRNAEnrichedH3K4me3Peak	448156	PrimirnaCpG	primiRNAEnrichedH3K4me3Peak	3116	Distal	DistinctPeak	RNAseqEvidence	ESTEvidence	CoTranscription	Maternal
chr8	12065951	12066051	dre-mir-126a	Intragenic_ncodingHostProcesTrans	-	NoCpG	premiRNANoH3K4me3Peak	12067785	PrimirnaNoCpG	primiRNANoH3K4me3Peak	1734	Proximal	NA	RNAseqEvidence	ESTEvidence	IndependentTranscription	Zygotic
chr8	23975705	23975817	dre-mir-124-6	Intergenic	-	OverlapCpG	premiRNAEnrichedH3K4me3Peak	23976738	PrimirnaCpG	primiRNAEnrichedH3K4me3Peak	921	Proximal	CommonPeak	NoRNAseqEvidence	NoESTEvidence	IndependentTranscription	Zygotic
chr8	26858531	26858612	dre-mir-135b	Intergenic	+	NoCpG	premiRNAEnrichedH3K4me3Peak	26856699	PrimirnaCpG	primiRNAEnrichedH3K4me3Peak	1832	Proximal	CommonPeak	NoRNAseqEvidence	ESTEvidence	IndependentTranscription	Zygotic
chr8	55451513	55451598	dre-mir-181b-2	Intergenic	-	NoCpG	premiRNANoH3K4me3Peak	55477998	PrimirnaNoCpG	primiRNAEnrichedH3K4me3Peak	26400	Distal	NA	NoRNAseqEvidence	ESTEvidence	IndependentTranscription	Zygotic
chr8	55451660	55451738	dre-mir-181a-2	Intergenic	-	NoCpG	premiRNANoH3K4me3Peak	55477998	PrimirnaNoCpG	primiRNAEnrichedH3K4me3Peak	26260	Distal	NA	NoRNAseqEvidence	ESTEvidence	IndependentTranscription	Zygotic
chr9	1943755	1943832	dre-mir-10b-1	Intragenic_ncodingHostProcesTrans	-	NoCpG	premiRNAEnrichedH3K4me3Peak	1946532	PrimirnaCpG	primiRNAEnrichedH3K4me3Peak	2700	Distal	DistinctPeak	RNAseqEvidence	ESTEvidence	IndependentTranscription	Zygotic
chr9	7653892	7654042	dre-mir-153c	Intragenic_CodingHost	+	NoCpG	premiRNANoH3K4me3Peak	7629343	PrimirnaCpG	primiRNANoH3K4me3Peak	24549	Distal	NA	RNAseqEvidence	ESTEvidence	IndependentTranscription	Zygotic
chr9	11848205	11848287	dre-mir-375-2	Intergenic	-	OverlapCpG	premiRNAEnrichedH3K4me3Peak	11848585	PrimirnaCpG	primiRNAEnrichedH3K4me3Peak	298	Proximal	CommonPeak	NoRNAseqEvidence	NoESTEvidence	IndependentTranscription	Zygotic
chr9	30685660	30685795	dre-mir-16c	Intragenic_ncodingHostLincRNA	-	NoCpG	premiRNANoH3K4me3Peak	30694797	PrimirnaCpG	primiRNAEnrichedH3K4me3Peak	9002	Distal	NA	RNAseqEvidence	NoESTEvidence	IndependentTranscription	Maternal
chr9	30685819	30685920	dre-mir-15a-2	Intragenic_ncodingHostLincRNA	-	NoCpG	premiRNANoH3K4me3Peak	30694797	PrimirnaCpG	primiRNAEnrichedH3K4me3Peak	8877	Distal	NA	RNAseqEvidence	NoESTEvidence	IndependentTranscription	Maternal
chr9	34892129	34892221	dre-mir-221	Intergenic	-	NoCpG	premiRNANoH3K4me3Peak	34909531	PrimirnaNoCpG	primiRNAEnrichedH3K4me3Peak	17310	Distal	NA	RNAseqEvidence	ESTEvidence	IndependentTranscription	Zygotic
chr9	34892661	34892768	dre-mir-222a	Intergenic	-	NoCpG	premiRNANoH3K4me3Peak	34909531	PrimirnaNoCpG	primiRNAEnrichedH3K4me3Peak	16763	Distal	NA	RNAseqEvidence	ESTEvidence	IndependentTranscription	Zygotic
chr9	42806576	42806653	dre-mir-26a-1	Intragenic_CodingHost	+	NoCpG	premiRNANoH3K4me3Peak	42785022	PrimirnaNoCpG	primiRNANoH3K4me3Peak	21554	Distal	NA	RNAseqEvidence	ESTEvidence	IndependentTranscription	Zygotic
chr9	55420212	55420306	dre-mir-92a-2	Intergenic	-	NoCpG	premiRNAEnrichedH3K4me3Peak	55422020	PrimirnaNoCpG	primiRNAEnrichedH3K4me3Peak	1714	Proximal	DistinctPeak	RNAseqEvidence	ESTEvidence	IndependentTranscription	Maternal
chr9	55420763	55420849	dre-mir-18b	Intergenic	-	NoCpG	premiRNAEnrichedH3K4me3Peak	55422020	PrimirnaNoCpG	primiRNAEnrichedH3K4me3Peak	1171	Proximal	DistinctPeak	RNAseqEvidence	ESTEvidence	IndependentTranscription	Maternal
chr9	55420876	55420958	dre-mir-17a-2	Intergenic	-	NoCpG	premiRNAEnrichedH3K4me3Peak	55422020	PrimirnaNoCpG	primiRNAEnrichedH3K4me3Peak	1062	Proximal	DistinctPeak	RNAseqEvidence	ESTEvidence	IndependentTranscription	Maternal
Number of pre-miRNAs that have alternative tag clusters (at different expression threshold) outside the promoter region of annotated pri-miRNA.
	Tag clusters expression levels (TPM)
	0.5	1.0	2.0	5.0
pre-mirna count	47	15	7	0
chr	pre-mirna start	pre-mirna end	mirnaID	location	strand	alternative pri-mirna TSS	TCs (TPM)
chr10	28880675	28880822	dre-mir-21-1	Intergenic	-	28883507	0.73418773
chr10	34404993	34405116	dre-mir-454a	Intragenic_CodingHost	-	34407244	0.56591525
chr10	34405176	34405261	dre-mir-301a	Intragenic_CodingHost	-	34407244	0.56591525
chr10	34405305	34405389	dre-mir-130a	Intragenic_CodingHost	-	34407244	0.56591525
chr10	45056132	45056267	dre-mir-9-2	Intergenic	-	45056652	0.62824746
chr12	28705900	28705998	dre-mir-10a	Intergenic	+	28705364	1.62
chr13	28019020	28019099	dre-mir-30e-2	Intergenic	+	28010604	0.9875157
chr13	28027957	28028035	dre-mir-30c	Intergenic	+	28010604	0.9875157
chr14	2309859	2309953	dre-mir-733	Intragenic_CodingHost	+	2309091	1119
chr14	32336550	32336676	dre-mir-363	Intergenic	-	32338618	0.5377866
chr14	32336905	32337009	dre-mir-19c	Intergenic	-	32338618	0.5377866
chr14	32337046	32337139	dre-mir-20b	Intergenic	-	32338618	0.5377866
chr14	32337255	32337339	dre-mir-18c	Intergenic	-	32338618	0.5377866
chr15	29144677	29144760	dre-mir-99-1	Intragenic_CodingHost	+	29136580	0.7842207
chr15	29144917	29145023	dre-let-7c-1	Intragenic_CodingHost	+	29136580	0.7842207
chr15	29150062	29150146	dre-mir-125c	Intragenic_CodingHost	+	29136580	0.7842207
chr17	5726139	5726229	dre-mir-133c	Intergenic	-	5727148	0.89846251
chr17	5730402	5730510	dre-mir-206-2	Intergenic	-	5732840	0.57016911
chr19	44518214	44518336	dre-mir-128-2	Intragenic_CodingHost	+	44511727	0.60268625
chr20	14792413	14792512	dre-mir-214	IntragenicASense	+	14790847	0.60152617
chr20	38930240	38930322	dre-mir-124-2	Intergenic	-	38930577	292198696
chr22	24551967	24552050	dre-mir-181a-1	Intergenic	-	24580128	0.62824746
chr22	31336479	31336576	dre-mir-217	Intergenic	-	31343527	0.77533107
chr22	31336713	31336801	dre-mir-216a	Intergenic	-	31343527	0.77533107
chr23	7137155	7137260	dre-mir-1-1	Intragenic_ncodingHostLincRNA	+	7131172	1.58
chr23	7175214	7175297	dre-mir-133a-2	Intragenic_ncodingHostLincRNA	+	7131172	1.58
chr23	24358912	24358993	dre-mir-200b	Intergenic	+	24356999	2.56
chr23	24359043	24359128	dre-mir-200a	Intergenic	+	24356999	2.56
chr23	24360698	24360779	dre-mir-429a	Intergenic	+	24356999	2.56
chr23	24360966	24361038	dre-mir-7149	Intergenic	+	24356999	2.56
chr24	25063580	25063696	dre-mir-124-3	IntragenicASense	+	25062783	1.77
chr25	35855072	35855176	dre-mir-140	Intragenic_CodingHost	+	35852710	0.70912639
chr3	24011892	24011986	dre-mir-10c	Intragenic_CodingHost	+	24009645	0.81094199
chr5	14498653	14498768	dre-mir-454b	Intergenic	+	14496873	0.9580256
chr5	14501677	14501760	dre-mir-130b	Intergenic	+	14496873	0.9580256
chr5	26190617	26190685	dre-mir-1306	Intragenic_CodingHost	+	26190253	0.86816004
chr6	13891546	13891693	dre-mir-153b	Intragenic_CodingHost	+	13879688	116467989
chr6	41385655	41385737	dre-let-7j	Intragenic_CodingHost	+	41384521	0.51654876
chr6	47408916	47408998	dre-mir-29b-1	Intergenic	+	47394584	1.29
chr7	27196742	27196875	dre-mir-15b	Intergenic	+	27191831	2.13
chr7	27197294	27197376	dre-mir-457a	Intergenic	+	27191831	2.13
chr8	55451513	55451598	dre-mir-181b-2	Intergenic	-	55460968	0.7842207
chr8	55451660	55451738	dre-mir-181a-2	Intergenic	-	55460968	0.7842207
chr9	7653892	7654042	dre-mir-153c	Intragenic_CodingHost	+	7649111	1.96
chr9	30685660	30685795	dre-mir-16c	Intragenic_ncodingHostLincRNA	-	30686645	0.50437879
chr9	30685819	30685920	dre-mir-15a-2	Intragenic_ncodingHostLincRNA	-	30686645	0.50437879
chr9	42806576	42806653	dre-mir-26a-1	Intragenic_CodingHost	+	42794347	0.9130508

## Sheet: Table-S4
Supplemental Table S4: pre-miRNAs expressed on hESC that have enriched H3K4me3 peaks
chr	start	end	ID	score	strand	enrichedH3K4me3Peak_hESC	enrichedH3K4me3Peak_zebrafish
chr1	155164968	155165063	hsa-mir-92b:OverlapCpG	1000	+	EnrichedH3K4me3_h1ESC	Enriched_zebrafishEmbryonicStages
chr1	205417430	205417526	hsa-mir-135b:NoCpG	1000	-	EnrichedH3K4me3_h1ESC	Enriched_zebrafishEmbryonicStages
chr11	568089	568198	hsa-mir-210:OverlapCpG	1000	-	EnrichedH3K4me3_h1ESC	Enriched_zebrafishEmbryonicStages
chr12	7072862	7072929	hsa-mir-200c:NoCpG	1000	+	EnrichedH3K4me3_h1ESC	Enriched_zebrafishEmbryonicStages
chr12	7073260	7073354	hsa-mir-141:NoCpG	1000	+	EnrichedH3K4me3_h1ESC	Enriched_zebrafishEmbryonicStages
chr12	62997466	62997549	hsa-let-7i:OverlapCpG	1000	+	EnrichedH3K4me3_h1ESC	Enriched_zebrafishEmbryonicStages
chr13	92002859	92002942	hsa-mir-17:NoCpG	1000	+	EnrichedH3K4me3_h1ESC	Enriched_zebrafishEmbryonicStages
chr13	92003145	92003226	hsa-mir-19a:NoCpG	1000	+	EnrichedH3K4me3_h1ESC	Enriched_zebrafishEmbryonicStages
chr13	92003319	92003389	hsa-mir-20a:NoCpG	1000	+	EnrichedH3K4me3_h1ESC	Enriched_zebrafishEmbryonicStages
chr13	92003568	92003645	hsa-mir-92a-1:NoCpG	1000	+	EnrichedH3K4me3_h1ESC	Enriched_zebrafishEmbryonicStages
chr14	104583742	104583851	hsa-mir-203a:OverlapCpG	1000	+	EnrichedH3K4me3_h1ESC	Enriched_zebrafishEmbryonicStages
chr14	104583755	104583840	hsa-mir-203b:OverlapCpG	1000	-	EnrichedH3K4me3_h1ESC	Enriched_zebrafishEmbryonicStages
chr19	50004042	50004125	hsa-mir-150:NoCpG	1000	-	EnrichedH3K4me3_h1ESC	Enriched_zebrafishEmbryonicStages
chr20	61809852	61809938	hsa-mir-124-3:OverlapCpG	1000	+	EnrichedH3K4me3_h1ESC	Enriched_zebrafishEmbryonicStages
chr5	87962671	87962757	hsa-mir-9-2:NoCpG	1000	-	EnrichedH3K4me3_h1ESC	Enriched_zebrafishEmbryonicStages
chr8	65291706	65291814	hsa-mir-124-2:NoCpG	1000	+	EnrichedH3K4me3_h1ESC	Enriched_zebrafishEmbryonicStages
chrX	133303568	133303642	hsa-mir-92a-2:NoCpG	1000	-	EnrichedH3K4me3_h1ESC	Enriched_zebrafishEmbryonicStages
chrX	133303839	133303907	hsa-mir-20b:NoCpG	1000	-	EnrichedH3K4me3_h1ESC	Enriched_zebrafishEmbryonicStages
chrX	133304071	133304141	hsa-mir-18b:NoCpG	1000	-	EnrichedH3K4me3_h1ESC	Enriched_zebrafishEmbryonicStages
chr1	98511626	98511727	hsa-mir-137:OverlapCpG	1000	-	EnrichedH3K4me3_h1ESC	-
chr1	156390133	156390221	hsa-mir-9-1:NoCpG	1000	-	EnrichedH3K4me3_h1ESC	-
chr11	57408671	57408759	hsa-mir-130a:NoCpG	1000	+	EnrichedH3K4me3_h1ESC	-
chr11	96074602	96074690	hsa-mir-1260b:NoCpG	1000	+	EnrichedH3K4me3_h1ESC	-
chr11	111383663	111383746	hsa-mir-34b:OverlapCpG	1000	+	EnrichedH3K4me3_h1ESC	-
chr11	111384164	111384240	hsa-mir-34c:NoCpG	1000	+	EnrichedH3K4me3_h1ESC	-
chr12	69978502	69978603	hsa-mir-3913-1:NoCpG	1000	-	EnrichedH3K4me3_h1ESC	-
chr12	69978503	69978602	hsa-mir-3913-2:NoCpG	1000	+	EnrichedH3K4me3_h1ESC	-
chr13	92003005	92003075	hsa-mir-18a:NoCpG	1000	+	EnrichedH3K4me3_h1ESC	-
chr13	92003446	92003532	hsa-mir-19b-1:NoCpG	1000	+	EnrichedH3K4me3_h1ESC	-
chr14	100774196	100774293	hsa-mir-345:NoCpG	1000	+	EnrichedH3K4me3_h1ESC	-
chr15	89151338	89151428	hsa-mir-1179:NoCpG	1000	+	EnrichedH3K4me3_h1ESC	-
chr15	89155056	89155165	hsa-mir-7-2:NoCpG	1000	+	EnrichedH3K4me3_h1ESC	-
chr15	89911248	89911337	hsa-mir-9-3:OverlapCpG	1000	+	EnrichedH3K4me3_h1ESC	-
chr16	15737151	15737229	hsa-mir-484:NoCpG	1000	+	EnrichedH3K4me3_h1ESC	-
chr17	1617197	1617281	hsa-mir-22:NoCpG	1000	-	EnrichedH3K4me3_h1ESC	-
chr17	8090263	8090322	hsa-mir-4521:NoCpG	1000	+	EnrichedH3K4me3_h1ESC	-
chr17	28444097	28444190	hsa-mir-423:NoCpG	1000	+	EnrichedH3K4me3_h1ESC	-
chr17	46114527	46114613	hsa-mir-152:OverlapCpG	1000	-	EnrichedH3K4me3_h1ESC	-
chr17	57918627	57918698	hsa-mir-21:NoCpG	1000	+	EnrichedH3K4me3_h1ESC	-
chr18	33484781	33484889	hsa-mir-187:NoCpG	1000	-	EnrichedH3K4me3_h1ESC	-
chr19	10829080	10829179	hsa-mir-638:OverlapCpG	1000	+	EnrichedH3K4me3_h1ESC	-
chr19	13947101	13947173	hsa-mir-24-2:NoCpG	1000	-	EnrichedH3K4me3_h1ESC	-
chr19	13947254	13947331	hsa-mir-27a:NoCpG	1000	-	EnrichedH3K4me3_h1ESC	-
chr19	13947401	13947473	hsa-mir-23a:NoCpG	1000	-	EnrichedH3K4me3_h1ESC	-
chr19	46142252	46142345	hsa-mir-330:NoCpG	1000	-	EnrichedH3K4me3_h1ESC	-
chr19	54485561	54485651	hsa-mir-935:OverlapCpG	1000	+	EnrichedH3K4me3_h1ESC	-
chr2	177053571	177053629	hsa-mir-7704:OverlapCpG	1000	+	EnrichedH3K4me3_h1ESC	-
chr2	178077454	178077527	hsa-mir-4444-1:OverlapCpG	1000	+	EnrichedH3K4me3_h1ESC	-
chr2	189162219	189162315	hsa-mir-561:NoCpG	1000	+	EnrichedH3K4me3_h1ESC	-
chr2	220158833	220158922	hsa-mir-153-1:NoCpG	1000	-	EnrichedH3K4me3_h1ESC	-
chr2	232578024	232578108	hsa-mir-1244-3:NoCpG	1000	+	EnrichedH3K4me3_h1ESC	-
chr2	241395418	241395506	hsa-mir-149:OverlapCpG	1000	+	EnrichedH3K4me3_h1ESC	-
chr22	22007270	22007347	hsa-mir-301b:NoCpG	1000	+	EnrichedH3K4me3_h1ESC	-
chr22	22007593	22007674	hsa-mir-130b:NoCpG	1000	+	EnrichedH3K4me3_h1ESC	-
chr22	26951178	26951289	hsa-mir-548j:NoCpG	1000	-	EnrichedH3K4me3_h1ESC	-
chr3	49057581	49057667	hsa-mir-425:NoCpG	1000	-	EnrichedH3K4me3_h1ESC	-
chr3	49058051	49058142	hsa-mir-191:NoCpG	1000	-	EnrichedH3K4me3_h1ESC	-
chr3	186504461	186504566	hsa-mir-1248:NoCpG	1000	+	EnrichedH3K4me3_h1ESC	-
chr3	195426272	195426368	hsa-mir-570:NoCpG	1000	+	EnrichedH3K4me3_h1ESC	-
chr4	113569030	113569097	hsa-mir-367:NoCpG	1000	-	EnrichedH3K4me3_h1ESC	-
chr4	113569160	113569227	hsa-mir-302d:NoCpG	1000	-	EnrichedH3K4me3_h1ESC	-
chr4	113569339	113569407	hsa-mir-302a:NoCpG	1000	-	EnrichedH3K4me3_h1ESC	-
chr4	113569519	113569586	hsa-mir-302c:NoCpG	1000	-	EnrichedH3K4me3_h1ESC	-
chr4	113569641	113569713	hsa-mir-302b:NoCpG	1000	-	EnrichedH3K4me3_h1ESC	-
chr5	149112388	149112453	hsa-mir-378a:NoCpG	1000	+	EnrichedH3K4me3_h1ESC	-
chr5	170813660	170813764	hsa-mir-3912:NoCpG	1000	-	EnrichedH3K4me3_h1ESC	-
chr6	27115405	27115467	hsa-mir-3143:NoCpG	1000	+	EnrichedH3K4me3_h1ESC	-
chr7	25989539	25989606	hsa-mir-148a:NoCpG	1000	-	EnrichedH3K4me3_h1ESC	-
chr8	9760898	9760982	hsa-mir-124-1:OverlapCpG	1000	-	EnrichedH3K4me3_h1ESC	-
chr8	22102475	22102556	hsa-mir-320a:OverlapCpG	1000	-	EnrichedH3K4me3_h1ESC	-
chr8	94928250	94928347	hsa-mir-378d-2:NoCpG	1000	-	EnrichedH3K4me3_h1ESC	-
chrX	108297772	108297820	hsa-mir-6087:NoCpG	1000	+	EnrichedH3K4me3_h1ESC	-
chrX	133303408	133303482	hsa-mir-363:NoCpG	1000	-	EnrichedH3K4me3_h1ESC	-
chrX	133303701	133303796	hsa-mir-19b-2:NoCpG	1000	-	EnrichedH3K4me3_h1ESC	-
chrX	133304228	133304308	hsa-mir-106a:NoCpG	1000	-	EnrichedH3K4me3_h1ESC	-
chrX	133680358	133680428	hsa-mir-503:OverlapCpG	1000	-	EnrichedH3K4me3_h1ESC	-
chrX	133680644	133680741	hsa-mir-424:OverlapCpG	1000	-	EnrichedH3K4me3_h1ESC	-

## Sheet: Table-S5
Supplemental Table S5: CAGE detected Drosha procesing sites
Chr	Start	End	miRNA	Score	Strand	moRNA Position
chr1	2806232	2806314	dre-mir-18a	1000	+	2806307
chr1	2806750	2806836	dre-mir-19b	1000	+	2806827
chr10	10295360	10295450	dre-mir-219-1	1000	-	10295371
chr10	17483583	17483723	dre-mir-130c-1	1000	+	17483684
chr10	28880675	28880822	dre-mir-21-1	1000	-	28880712
chr10	34404993	34405116	dre-mir-454a	1000	-	34405015
chr10	45056132	45056267	dre-mir-9-2	1000	-	45056166
chr11	28379857	28379972	dre-let-7f	1000	-	28379876
chr11	28380072	28380160	dre-let-7a-1	1000	-	28380079
chr11	38495952	38496054	dre-mir-126b	1000	+	38496033
chr12	18027645	18027733	dre-mir-107a	1000	+	18027718
chr13	15177271	15177358	dre-mir-103	1000	+	15177346
chr14	205362	205443	dre-mir-25	1000	-	205368
chr14	205464	205550	dre-mir-19d	1000	-	205475
chr14	32336550	32336676	dre-mir-363	1000	-	32336577
chr14	32391809	32391886	dre-mir-457b	1000	-	32391816
chr15	20409298	20409442	dre-mir-125b-1	1000	+	20409405
chr15	24261942	24262027	dre-mir-22a	1000	-	24261951
chr15	29150062	29150146	dre-mir-125c	1000	+	29150136
chr16	27581005	27581092	dre-mir-30b	1000	+	27581081
chr16	31444462	31444548	dre-mir-9-1	1000	+	31444538
chr16	45736481	45736562	dre-mir-92b	1000	+	45736558
chr17	5726139	5726229	dre-mir-133c	1000	-	5726153
chr17	27261182	27261264	dre-mir-124-4	1000	+	27261255
chr17	45975669	45975764	dre-mir-203a	1000	+	45975760
chr19	18443551	18443700	dre-mir-219-3	1000	-	18443591
chr2	18658781	18658865	dre-mir-137-1	1000	-	18658792
chr2	21171567	21171694	dre-mir-26a-2	1000	+	21171661
chr20	14790234	14790320	dre-mir-199-1	1000	+	14790309
chr20	27435485	27435569	dre-mir-203b	1000	+	27435557
chr20	38930240	38930322	dre-mir-124-2	1000	-	38930249
chr22	18478856	18478942	dre-mir-9-4	1000	+	18478897
chr23	7137155	7137260	dre-mir-1-1	1000	+	7137238
chr23	17954131	17954259	dre-mir-124-5	1000	+	17954229
chr23	24962546	24962642	dre-mir-26b	1000	-	24962562
chr23	33503944	33504032	dre-mir-205	1000	+	33504022
chr24	21079406	21079542	dre-mir-26a-3	1000	-	21079443
chr25	35855072	35855176	dre-mir-140	1000	+	35855156
chr3	42895139	42895223	dre-mir-193b	1000	-	42895150
chr4	14140107	14140231	dre-mir-96	1000	+	14140194
chr5	1695983	1696078	dre-mir-199-2	1000	-	1695988
chr5	14491174	14491254	dre-mir-130c-2	1000	+	14491245
chr5	14491699	14491779	dre-mir-301b	1000	+	14491772
chr5	14498653	14498768	dre-mir-454b	1000	+	14498742
chr5	14501677	14501760	dre-mir-130b	1000	+	14501754
chr5	49952889	49952975	dre-mir-9-5	1000	-	49952900
chr5	67610733	67610812	dre-mir-219-2	1000	+	67610800
chr6	10777971	10778088	dre-mir-10d	1000	+	10778060
chr6	13891546	13891693	dre-mir-153b	1000	+	13891650
chr6	31057616	31057696	dre-mir-101a	1000	+	31057686
chr6	41385655	41385737	dre-let-7j	1000	+	41385737
chr7	15256913	15257000	dre-mir-9-6	1000	-	15256924
chr7	27197294	27197376	dre-mir-457a	1000	+	27197369
chr7	31526100	31526178	dre-mir-184-2	1000	-	31526108
chr7	41878183	41878263	dre-mir-153a	1000	+	41878256
chr8	12065951	12066051	dre-mir-126a	1000	-	12065966
chr8	26858531	26858612	dre-mir-135b	1000	+	26858604
chr9	7653892	7654042	dre-mir-153c	1000	+	7653996
chr9	34892129	34892221	dre-mir-221	1000	-	34892151
chr9	34892661	34892768	dre-mir-222a	1000	-	34892677
chr9	55420212	55420306	dre-mir-92a-2	1000	-	55420230
Small RNA detected moRNAs on either 5p-arm or 3p-arm
Chr	Start	End	miRNA	Score	Strand	5p-arm	3p-arm
chr1	2806232	2806314	dre-mir-18a	Intergenic	+	NA	3p-arm
chr1	2806384	2806472	dre-mir-19a	Intergenic	+	NA	3p-arm
chr1	2806565	2806717	dre-mir-20a	Intergenic	+	NA	3p-arm
chr1	2806750	2806836	dre-mir-19b	Intergenic	+	5p-arm	NA
chr1	2806869	2806953	dre-mir-92a-1	Intergenic	+	5p-arm	3p-arm
chr1	47219729	47219812	dre-mir-15a-1	Intergenic	-	5p-arm	3p-arm
chr1	56910655	56910745	dre-mir-722	Intergenic	-	5p-arm	NA
chr10	10295360	10295450	dre-mir-219-1	Intragenic_ncodingHostProcesTrans	-	5p-arm	3p-arm
chr10	28880675	28880822	dre-mir-21-1	Intergenic	-	5p-arm	NA
chr10	34404993	34405116	dre-mir-454a	Intragenic_CodingHost	-	NA	3p-arm
chr10	34405176	34405261	dre-mir-301a	Intragenic_CodingHost	-	5p-arm	3p-arm
chr10	34405305	34405389	dre-mir-130a	Intragenic_CodingHost	-	5p-arm	NA
chr10	39436596	39436687	dre-let-7c-2	Intergenic	-	5p-arm	NA
chr10	39438831	39438910	dre-mir-99-2	Intergenic	-	5p-arm	NA
chr11	28380072	28380160	dre-let-7a-1	Intergenic	-	5p-arm	NA
chr13	28019020	28019099	dre-mir-30e-2	Intergenic	+	5p-arm	NA
chr13	28027957	28028035	dre-mir-30c	Intergenic	+	5p-arm	NA
chr14	205362	205443	dre-mir-25	Intragenic_CodingHost	-	5p-arm	3p-arm
chr14	205464	205550	dre-mir-19d	Intragenic_CodingHost	-	5p-arm	3p-arm
chr14	205635	205708	dre-mir-93	Intragenic_CodingHost	-	NA	3p-arm
chr14	2309859	2309953	dre-mir-733	Intragenic_CodingHost	+	NA	3p-arm
chr14	32336905	32337009	dre-mir-19c	Intergenic	-	NA	3p-arm
chr14	32337046	32337139	dre-mir-20b	Intergenic	-	5p-arm	3p-arm
chr15	29144677	29144760	dre-mir-99-1	Intragenic_CodingHost	+	5p-arm	NA
chr15	29150062	29150146	dre-mir-125c	Intragenic_CodingHost	+	5p-arm	3p-arm
chr16	27137452	27137534	dre-mir-125a-1	Intergenic	+	NA	3p-arm
chr16	27581005	27581092	dre-mir-30b	IntragenicASense	+	NA	3p-arm
chr16	31444462	31444548	dre-mir-9-1	Intragenic_ncodingHostLincRNA	+	5p-arm	NA
chr16	45736481	45736562	dre-mir-92b	Intragenic_ncodingHostProcesTrans	+	5p-arm	NA
chr17	5726139	5726229	dre-mir-133c	Intergenic	-	5p-arm	NA
chr17	27261182	27261264	dre-mir-124-4	Intergenic	+	5p-arm	NA
chr17	45975669	45975764	dre-mir-203a	Intergenic	+	NA	3p-arm
chr19	4497677	4497765	dre-mir-30a	Intergenic	+	5p-arm	NA
chr19	19213364	19213439	dre-mir-196a-2	Intragenic_CodingHost	+	5p-arm	NA
chr2	59942577	59942660	dre-mir-9-7	Intergenic	-	5p-arm	NA
chr20	14790234	14790320	dre-mir-199-1	IntragenicASense	+	5p-arm	3p-arm
chr20	19616808	19616906	dre-mir-206-1	Intragenic_ncodingHostProcesTrans	-	NA	3p-arm
chr20	27435485	27435569	dre-mir-203b	Intergenic	+	NA	3p-arm
chr22	18478856	18478942	dre-mir-9-4	Intragenic_ncodingHostProcesTrans	+	5p-arm	3p-arm
chr22	31336713	31336801	dre-mir-216a	Intergenic	-	5p-arm	NA
chr23	24358912	24358993	dre-mir-200b	Intergenic	+	5p-arm	NA
chr23	33503944	33504032	dre-mir-205	Intergenic	+	NA	3p-arm
chr23	36139635	36139740	dre-mir-196a-1	Intragenic_CodingHost	+	5p-arm	NA
chr25	26371923	26371995	dre-mir-210	Intergenic	-	NA	3p-arm
chr3	23964618	23964696	dre-mir-196b	Intergenic	+	5p-arm	NA
chr3	24011892	24011986	dre-mir-10c	Intragenic_CodingHost	+	5p-arm	3p-arm
chr3	24387198	24387277	dre-mir-152	Intragenic_CodingHost	+	5p-arm	NA
chr3	32708285	32708363	dre-mir-150	IntragenicASense	+	5p-arm	NA
chr3	34282990	34283067	dre-mir-181c	Intergenic	+	NA	3p-arm
chr5	1695983	1696078	dre-mir-199-2	IntragenicASense	-	NA	3p-arm
chr5	13813148	13813229	dre-mir-22b	Intragenic_CodingHost	+	5p-arm	NA
chr5	14491174	14491254	dre-mir-130c-2	Intergenic	+	5p-arm	3p-arm
chr5	49952889	49952975	dre-mir-9-5	Intragenic_ncodingHostLincRNA	-	5p-arm	NA
chr5	67610733	67610812	dre-mir-219-2	Intragenic_ncodingHostLincRNA	+	5p-arm	NA
chr6	40586867	40586949	dre-mir-141	Intragenic_ncodingHostProcesTrans	-	5p-arm	NA
chr6	40587068	40587152	dre-mir-200c	Intragenic_ncodingHostProcesTrans	-	5p-arm	3p-arm
chr6	41385655	41385737	dre-let-7j	Intragenic_CodingHost	+	5p-arm	NA
chr6	47408916	47408998	dre-mir-29b-1	Intergenic	+	5p-arm	NA
chr7	15256913	15257000	dre-mir-9-6	Intergenic	-	5p-arm	NA
chr7	27197294	27197376	dre-mir-457a	Intergenic	+	NA	3p-arm
chr8	26858531	26858612	dre-mir-135b	Intergenic	+	5p-arm	3p-arm
chr9	1943755	1943832	dre-mir-10b-1	Intragenic_ncodingHostProcesTrans	-	5p-arm	NA
chr9	11848205	11848287	dre-mir-375-2	Intergenic	-	5p-arm	NA
chr9	30685660	30685795	dre-mir-16c	Intragenic_CodingHost	-	5p-arm	3p-arm
chr9	30685819	30685920	dre-mir-15a-2	Intragenic_CodingHost	-	5p-arm	3p-arm
chr9	34892129	34892221	dre-mir-221	Intergenic	-	5p-arm	NA
chr9	42806576	42806653	dre-mir-26a-1	Intragenic_CodingHost	+	NA	3p-arm
chr9	55420212	55420306	dre-mir-92a-2	Intergenic	-	NA	3p-arm
chr9	55420876	55420958	dre-mir-17a-2	Intergenic	-	5p-arm	NA
